# Supplementary material for: Transcriptome-wide Mendelian randomization study prioritising novel tissue-dependent genes for glioma susceptibility
Source: Sci Rep. 2021 Jan 27;11:2329. doi: 10.1038/s41598-021-82169-5 (PMC7840943; doi:10.1038/s41598-021-82169-5)
Supplement: Supplementary file 1 — Supplementary Information. [file 41598_2021_82169_MOESM1_ESM.xlsx]

## Sheet: Title Page
	Title
	Transcriptome-wide Mendelian randomization study prioritising novel tissue-dependent genes for glioma susceptibility
	Author List
	Jamie W Robinson,1,7 * Richard M Martin,1,2,3,7 Spiridon Tsavachidis,4 Amy E Howell,1 Caroline L Relton,1 Georgina N Armstrong,5 Melissa Bondy,5 Jie Zheng,1,7 Kathreena M Kurian1,6,7 *
	Affiliations
	1 MRC Integrative Epidemiology Unit, University of Bristol, Bristol, BS8 2BN, UK
	2 Bristol Medical School, Department of Population Health Sciences, University of Bristol, Bristol, BS8 1UD, UK
	3 National Institute for Health Research (NIHR) Bristol Biomedical Research Centre, University Hospitals Bristol and University of Bristol, Bristol, UK
	4 Department of Medicine, Section of Epidemiology and Population Sciences, Dan L. Duncan, Comprehensive Cancer Centre, Baylor College of Medicine, Houston, Texas, TX 77030, USA
	5 Department of Epidemiology and Population Health, Stanford University, Stanford, CA 94305, USA
	6 Brain Tumour Research Centre, Bristol, BS10 5NB, UK
	Authorship footnotes
	7 These authors contributed equally to this work.
	Corresponding authors
	Jamie W. Robinson
	MRC Integrative Epidemiology Unit, University of Bristol, Bristol, UK
	e-mail: jamie.robinson[at]bristol.ac.uk
	Kathreena M. Kurian
	MRC Integrative Epidemiology Unit, University of Bristol, Bristol, UK
	e-mail: kathreena.kurian[at]bristol.ac.uk

## Sheet: Table 1a
Supplementary Table 1a			Table giving a breakdown of results from the MR and colocalisation analyses. Specific results are given in Supplementary Table 1b.
Coloc MR	Strong (H4 ≥ 80%)	Moderate (80% > H4 ≥ 50%)	Weak (H4 < 50%)	Total
Stringent	13	1	6	20
Suggestive	7	3	4	14
Total	20	4	10	34

## Sheet: Table 1b
Supplementary Table 1b			MR results from the discovery dataset using eQTLs from brain and blood. P values are highlighted depending which threshold they passed: green is strict (7.30E-6), yellow is lenient (9.49E-5). Results include all subtype results for any gene that passed either threshold.
Gene	Subtype	Tissue	Method	#SNP	P Value	Odds Ratio	Lower 95% CI	Upper 95% CI	Coloc SNPs	H4 (%)	Steiger Dir	Steiger P Value	Steiger Flag	Pass All Analyses
EGFR	GBM	Brain	Inverse variance weighted	2	9.98582e-20	0.447625	0.376388	0.532343	2798	81	TRUE	3.52838e-06	TRUE	TRUE
STMN3	GBM	Brain	Wald ratio	1	4.54988e-19	0.292888	0.223642	0.383573	3116	97	TRUE	0.00787542	TRUE	TRUE
STMN3	All	Brain	Wald ratio	1	1.44199e-16	0.364538	0.286923	0.463149	3119	96	TRUE	0.00149812	TRUE	TRUE
EGFR	All	Brain	Inverse variance weighted	2	2.57843e-14	0.515743	0.434957	0.611535	3136	80	TRUE	6.46282e-07	TRUE	FALSE
TP53	All	Blood	Wald ratio	1	1.12101e-13	0.160868	0.0993169	0.260567	3733	98	TRUE	0.0636265	UNCERTAIN	FALSE
TP53	GBM	Blood	Wald ratio	1	9.87085e-13	0.127523	0.0724097	0.224583	3712	99	TRUE	0.118915	UNCERTAIN	FALSE
CDKN2B	GBM	Brain	Wald ratio	1	1.91763e-12	0.316898	0.230132	0.436376	2222	39	TRUE	0.00716192	TRUE	FALSE
GMEB2	GBM	Blood	Wald ratio	1	1.68021e-11	0.320792	0.230382	0.446681	4643	0	TRUE	2.58857e-15	TRUE	FALSE
GMEB2	All	Blood	Wald ratio	1	2.41601e-11	0.36756	0.274006	0.493058	4667	0	TRUE	1.91461e-12	TRUE	FALSE
CDKN2B	All	Brain	Wald ratio	1	3.31344e-11	0.383765	0.289161	0.50932	2225	40	TRUE	0.00230176	TRUE	FALSE
JAK1	GBM	Brain	Wald ratio	1	1.55591e-09	1.26938	1.17481	1.37156	2063	95	TRUE	1.84385e-134	TRUE	TRUE
PICK1	GBM	Brain	Wald ratio	1	6.60088e-08	1.96209	1.53641	2.50571	1864	92	TRUE	2.13025e-06	TRUE	TRUE
JAK1	All	Brain	Wald ratio	1	6.95342e-08	1.20673	1.12706	1.29203	2064	81	TRUE	6.88533e-139	TRUE	TRUE
TP53	nonGBM	Blood	Wald ratio	1	9.61309e-08	0.16615	0.0859138	0.321319	3713	98	TRUE	0.0335258	TRUE	TRUE
RAVER2	GBM	Brain	Wald ratio	1	1.80135e-07	1.21754	1.13078	1.31095	2057	29	TRUE	5.5829e-125	TRUE	FALSE
BAIAP2L2	GBM	Brain	Wald ratio	1	2.84941e-07	0.598554	0.492033	0.728136	1808	81	TRUE	1.24948e-09	TRUE	TRUE
JAK1	GBM	Blood	Wald ratio	1	3.53599e-07	9.24648	3.9281	21.7656	3145	75	TRUE	0.440938	UNCERTAIN	FALSE
PICK1	All	Brain	Wald ratio	1	8.81508e-07	1.7221	1.3866	2.13878	1865	97	TRUE	4.33584e-07	TRUE	TRUE
BAIAP2L2	All	Brain	Wald ratio	1	1.62248e-06	0.653672	0.549408	0.777723	1809	96	TRUE	2.36072e-10	TRUE	TRUE
HELZ2	GBM	Blood	Wald ratio	1	3.93771e-06	0.246195	0.135748	0.446502	4604	0	TRUE	0.000929	TRUE	FALSE
RAVER2	All	Brain	Wald ratio	1	7.77987e-06	1.16122	1.08757	1.23985	2058	4	TRUE	5.1682e-129	TRUE	FALSE
RETREG2	All	Brain	Wald ratio	1	9.54087e-06	0.675791	0.568159	0.803814	1511	98	TRUE	7.90175e-11	TRUE	TRUE
STMN3	nonGBM	Brain	Wald ratio	1	1.61139e-05	0.506752	0.372083	0.690164	3116	77	TRUE	9.41484e-05	TRUE	FALSE
JAK1	All	Blood	Wald ratio	1	1.70597e-05	5.26654	2.46981	11.2302	3168	38	TRUE	0.0827865	UNCERTAIN	FALSE
ABCB6	All	Brain	Wald ratio	1	2.20393e-05	0.574493	0.444727	0.742123	1521	97	TRUE	7.40506e-06	TRUE	TRUE
FAM178B	All	Brain	Wald ratio	1	3.59372e-05	1.47418	1.22632	1.77215	904	94	TRUE	1.97278e-16	TRUE	TRUE
PANK4	All	Blood	Wald ratio	1	4.29686e-05	0.463113	0.320269	0.669669	4175	97	TRUE	4.62e-10	TRUE	TRUE
GMEB2	nonGBM	Blood	Wald ratio	1	4.76619e-05	0.454286	0.310584	0.664476	4647	62	TRUE	1.26827e-10	TRUE	FALSE
MVB12B	All	Brain	Wald ratio	1	5.2664e-05	1.24158	1.11795	1.37889	2400	97	TRUE	2.52813e-23	TRUE	TRUE
HELZ2	All	Blood	Wald ratio	1	5.31343e-05	0.337697	0.199467	0.571719	4628	0	TRUE	6.75e-05	TRUE	FALSE
RETREG2	GBM	Brain	Wald ratio	1	6.132e-05	0.668183	0.548604	0.813828	1508	95	TRUE	9.90574e-11	TRUE	TRUE
CDKN2B	nonGBM	Brain	Wald ratio	1	6.81444e-05	0.469134	0.323245	0.680867	2222	49	TRUE	0.000618761	TRUE	FALSE
DLGAP5	All	Blood	Wald ratio	1	6.96109e-05	0.23101	0.112216	0.475562	3878	5	TRUE	0.154	UNCERTAIN	FALSE
PRLR	All	Brain	Wald ratio	1	9.32603e-05	0.663857	0.540539	0.815309	2090	91	TRUE	1.13161e-07	TRUE	TRUE
ABCB6	GBM	Brain	Wald ratio	1	0.000153032	0.569949	0.426026	0.762493	1518	91	TRUE	7.95258e-06	TRUE	FALSE
FAM178B	GBM	Brain	Wald ratio	1	0.000183161	1.48398	1.20675	1.82489	904	85	TRUE	2.47023e-16	TRUE	FALSE
PRLR	GBM	Brain	Wald ratio	1	0.000271659	0.646906	0.511697	0.817843	2088	89	TRUE	1.55317e-07	TRUE	FALSE
EGFR	nonGBM	Brain	Inverse variance weighted	2	0.000275175	0.693294	0.569116	0.844565	2798	20	TRUE	1.17767e-08	TRUE	FALSE
PANK4	GBM	Blood	Wald ratio	1	0.000616516	0.484383	0.319885	0.733472	4134	80	TRUE	1.13e-09	TRUE	FALSE
PRLR	nonGBM	Brain	Wald ratio	1	0.000831584	0.624015	0.473243	0.822822	2088	74	TRUE	2.41498e-07	TRUE	FALSE
MVB12B	GBM	Brain	Wald ratio	1	0.00128471	1.27	1.09801	1.46894	2400	69	TRUE	6.04729e-23	TRUE	FALSE
ABCB6	nonGBM	Brain	Wald ratio	1	0.00130621	0.571762	0.406617	0.80398	1519	69	TRUE	7.5803e-06	TRUE	FALSE
RETREG2	nonGBM	Brain	Wald ratio	1	0.00183496	0.692692	0.54983	0.872672	1509	62	TRUE	4.46497e-11	TRUE	FALSE
PANK4	nonGBM	Blood	Wald ratio	1	0.00220986	0.468843	0.288632	0.761569	4155	59	TRUE	9.44e-10	TRUE	FALSE
MVB12B	nonGBM	Brain	Wald ratio	1	0.00329886	1.28704	1.08766	1.52298	2400	43	TRUE	1.04329e-22	TRUE	FALSE
FAM178B	nonGBM	Brain	Wald ratio	1	0.00568874	1.40307	1.10364	1.78373	904	46	TRUE	6.15932e-17	TRUE	FALSE
HELZ2	nonGBM	Blood	Wald ratio	1	0.0153424	0.414947	0.203767	0.84499	4609	1	TRUE	8.42e-06	TRUE	FALSE
DLGAP5	GBM	Blood	Wald ratio	1	0.0168856	0.296674	0.109486	0.803899	3855	10	TRUE	0.0575	UNCERTAIN	FALSE
BAIAP2L2	nonGBM	Brain	Wald ratio	1	0.0182038	0.757615	0.601716	0.953908	1808	18	TRUE	1.17562e-11	TRUE	FALSE
PICK1	nonGBM	Brain	Wald ratio	1	0.0196731	1.40723	1.05608	1.87515	1864	18	TRUE	2.93844e-08	TRUE	FALSE
JAK1	nonGBM	Brain	Wald ratio	1	0.0457252	1.09554	1.00173	1.19814	2063	11	TRUE	2.56953e-147	TRUE	FALSE
RAVER2	nonGBM	Brain	Wald ratio	1	0.0853449	1.07951	0.989406	1.17781	2057	6	TRUE	2.53208e-135	TRUE	FALSE
DLGAP5	nonGBM	Blood	Wald ratio	1	0.127144	0.404201	0.126221	1.29438	3852	4	TRUE	0.0192	TRUE	FALSE
JAK1	nonGBM	Blood	Wald ratio	1	0.258476	1.76814	0.657953	4.75161	3118	4	TRUE	0.000359128	TRUE	FALSE

## Sheet: Table 2
Supplementary Table 2			Table of genes which had eQTLs in the 13 brain tissues in the GTEx v8 dataset.
Gene	Amydala	Anterior cingulate cortex (BA24)	Caudate (basal ganglia)	Cerebellar hemisphere	Cerebellum	Cortex	Frontal cortex (BA9)	Hippocampus	Hypothalamus	Nucleus accumbens (basal ganglia)	Putamen (basal ganglia)	Spinal cord (cervical c-1)	Substantia nigra
ABCB6	✔	✔		✔	✔
BAIAP2L2		✔	✔	✔	✔		✔	✔	✔			✔	✔
EGFR	✔	✔	✔	✔	✔	✔	✔	✔	✔	✔	✔	✔	✔
FAM178B	✔			✔		✔	✔	✔	✔	✔		✔	✔
JAK1		✔	✔	✔	✔	✔	✔	✔		✔	✔
MVB12B	✔	✔	✔	✔	✔	✔	✔	✔	✔	✔	✔	✔	✔
PANK4	✔	✔	✔	✔	✔		✔	✔	✔	✔	✔	✔	✔
PICK1	✔	✔	✔	✔	✔	✔	✔	✔	✔	✔	✔	✔	✔
PRLR	✔		✔			✔		✔	✔	✔	✔		✔
RETREG2	✔	✔	✔	✔	✔	✔	✔		✔		✔	✔
STMN3	✔	✔	✔	✔	✔	✔	✔			✔	✔	✔	✔
TP53	✔	✔	✔	✔		✔	✔	✔		✔	✔	✔	✔

## Sheet: Table 3a
Supplementary Table 3a			Results from the tissue-specific analyses.
Gene	Subtype	Tissue	Method	P Value	Odds Ratio	Lower 95% CI	Upper 95% CI	Coloc SNPs	H4 (%)	Steiger Dir	Steiger P Value	Steiger Flag
ABCB6	All	Amygdala	Wald ratio	0.282845	0.866053	0.666132	1.12597	2787	1	TRUE	0.0377124	TRUE
ABCB6	GBM	Amygdala	Wald ratio	0.57682	0.919068	0.683302	1.23618	2674	1	TRUE	0.0331952	TRUE
ABCB6	nonGBM	Amygdala	Wald ratio	0.38355	0.855977	0.603319	1.21444	2708	1	TRUE	0.0386052	TRUE
ABCB6	All	Anterior cingulate Cortex (BA24)	Wald ratio	0.199409	1.13389	0.935878	1.3738	2739	1	TRUE	0.0583313	FALSE
ABCB6	GBM	Anterior cingulate Cortex (BA24)	Wald ratio	0.283034	1.1556	0.887436	1.5048	2719	2	TRUE	0.0557319	FALSE
ABCB6	nonGBM	Anterior cingulate Cortex (BA24)	Wald ratio	0.866923	0.974023	0.715925	1.32517	2685	2	TRUE	0.0442285	TRUE
ABCB6	All	Cerebellar Hemisphere	Wald ratio	3.91462e-05	0.579235	0.44651	0.751412	2740	96	TRUE	0.106721	FALSE
ABCB6	GBM	Cerebellar Hemisphere	Wald ratio	0.000101324	0.556998	0.414681	0.748156	2720	93	TRUE	0.113709	FALSE
ABCB6	nonGBM	Cerebellar Hemisphere	Wald ratio	0.00368299	0.598483	0.423237	0.846293	2686	46	TRUE	0.100491	FALSE
ABCB6	All	Cerebellum	Wald ratio	0.000231577	0.632054	0.495093	0.806904	2751	94	TRUE	0.0486839	TRUE
ABCB6	GBM	Cerebellum	Wald ratio	0.000581714	0.614406	0.465505	0.810936	2731	90	TRUE	0.0517897	FALSE
ABCB6	nonGBM	Cerebellum	Wald ratio	0.0105634	0.653903	0.472161	0.905601	2697	39	TRUE	0.04487	TRUE
BAIAP2L2	All	Anterior cingulate Cortex (BA24)	Wald ratio	0.365231	0.713078	0.342946	1.48269	2826	1	TRUE	0.0128244	TRUE
BAIAP2L2	GBM	Anterior cingulate Cortex (BA24)	Wald ratio	0.185793	0.595588	0.276417	1.2833	2799	3	TRUE	0.0145531	TRUE
BAIAP2L2	nonGBM	Anterior cingulate Cortex (BA24)	Wald ratio	0.535618	0.725884	0.263414	2.0003	2805	2	TRUE	0.0123791	TRUE
BAIAP2L2	All	Caudate (basal ganglia)	Wald ratio	0.327163	0.841113	0.595031	1.18897	2830	3	TRUE	0.0449917	TRUE
BAIAP2L2	GBM	Caudate (basal ganglia)	Wald ratio	0.318194	0.818921	0.553204	1.21227	2803	3	TRUE	0.0478811	TRUE
BAIAP2L2	nonGBM	Caudate (basal ganglia)	Wald ratio	0.542185	0.870079	0.556158	1.36119	2809	1	TRUE	0.0415412	TRUE
BAIAP2L2	All	Cerebellar Hemisphere	Wald ratio	0.691375	1.90509	0.079054	45.9102	2830	5	TRUE	0.0757812	FALSE
BAIAP2L2	GBM	Cerebellar Hemisphere	Wald ratio	0.324738	4.90612	0.206991	116.285	2803	9	TRUE	0.0864739	FALSE
BAIAP2L2	nonGBM	Cerebellar Hemisphere	Wald ratio	0.473285	0.118185	0.000345003	40.486	2809	2	TRUE	0.0953631	FALSE
BAIAP2L2	All	Cerebellum	Wald ratio	0.471462	1.08346	0.871082	1.34761	2831	1	TRUE	0.00659864	TRUE
BAIAP2L2	GBM	Cerebellum	Wald ratio	0.567928	1.07429	0.840067	1.37382	2804	2	TRUE	0.00641079	TRUE
BAIAP2L2	nonGBM	Cerebellum	Wald ratio	0.689441	1.06038	0.795376	1.41369	2810	2	TRUE	0.00614181	TRUE
BAIAP2L2	All	Frontal Cortex (BA9)	Wald ratio	0.716772	0.952102	0.730324	1.24123	2831	6	TRUE	0.0421277	TRUE
BAIAP2L2	GBM	Frontal Cortex (BA9)	Wald ratio	0.520576	0.906499	0.671899	1.22301	2804	8	TRUE	0.0463361	TRUE
BAIAP2L2	nonGBM	Frontal Cortex (BA9)	Wald ratio	0.988602	0.997442	0.701939	1.41735	2810	1	TRUE	0.038442	TRUE
BAIAP2L2	All	Hippocampus	Wald ratio	0.328115	1.11696	0.894865	1.39418	2829	1	TRUE	0.0191137	TRUE
BAIAP2L2	GBM	Hippocampus	Wald ratio	0.294997	1.14398	0.889365	1.4715	2802	2	TRUE	0.0202878	TRUE
BAIAP2L2	nonGBM	Hippocampus	Wald ratio	0.684943	1.06254	0.792653	1.42431	2808	2	TRUE	0.0168337	TRUE
BAIAP2L2	All	Hypothalamus	Wald ratio	0.0011673	1.48436	1.16946	1.88406	2829	64	TRUE	0.0518429	FALSE
BAIAP2L2	GBM	Hypothalamus	Wald ratio	1.63e-05	1.80846	1.38136	2.36762	2802	69	TRUE	0.0766113	FALSE
BAIAP2L2	nonGBM	Hypothalamus	Wald ratio	0.583753	1.09208	0.796917	1.49656	2808	4	TRUE	0.0267469	TRUE
BAIAP2L2	All	Spinal cord (cervical c-1)	Wald ratio	0.937109	0.993515	0.845258	1.16778	2798	71	TRUE	0.0422824	TRUE
BAIAP2L2	GBM	Spinal cord (cervical c-1)	Wald ratio	0.392156	0.921233	0.763412	1.11168	2771	74	TRUE	0.0523223	FALSE
BAIAP2L2	nonGBM	Spinal cord (cervical c-1)	Wald ratio	0.609344	1.05552	0.857948	1.29859	2777	4	TRUE	0.0484929	TRUE
BAIAP2L2	All	Substantia nigra	Wald ratio	0.733284	1.03635	0.843932	1.27265	2815	3	TRUE	0.0482253	TRUE
BAIAP2L2	GBM	Substantia nigra	Wald ratio	0.745669	0.962671	0.76496	1.21148	2788	2	TRUE	0.0484368	TRUE
BAIAP2L2	nonGBM	Substantia nigra	Wald ratio	0.438779	1.11338	0.848334	1.46124	2796	2	TRUE	0.0555334	FALSE
EGFR	All	Amygdala	Wald ratio	0.0185307	0.716026	0.542228	0.945531	4432	13	TRUE	0.0935937	FALSE
EGFR	GBM	Amygdala	Wald ratio	0.0669423	0.74118	0.537977	1.02114	4397	52	TRUE	0.0886841	FALSE
EGFR	nonGBM	Amygdala	Wald ratio	0.010993	0.622237	0.431662	0.896949	4414	4	TRUE	0.11218	FALSE
EGFR	All	Anterior cingulate Cortex (BA24)	Wald ratio	2.07492e-10	0.447782	0.349511	0.573683	4431	74	TRUE	0.219481	FALSE
EGFR	GBM	Anterior cingulate Cortex (BA24)	Wald ratio	1.80777e-12	0.365333	0.276112	0.483384	4395	90	TRUE	0.277298	FALSE
EGFR	nonGBM	Anterior cingulate Cortex (BA24)	Wald ratio	0.0229859	0.673737	0.479338	0.946976	4413	21	TRUE	0.122489	FALSE
EGFR	All	Caudate (basal ganglia)	Wald ratio	2.07492e-10	0.430915	0.332386	0.55865	4442	77	TRUE	0.189444	FALSE
EGFR	GBM	Caudate (basal ganglia)	Wald ratio	1.80777e-12	0.348169	0.259643	0.46688	4406	92	TRUE	0.250239	FALSE
EGFR	nonGBM	Caudate (basal ganglia)	Wald ratio	0.0229859	0.661141	0.462786	0.944514	4424	18	TRUE	0.0938155	FALSE
EGFR	All	Cerebellar Hemisphere	Wald ratio	2.07492e-10	0.299613	0.206604	0.434491	4441	79	TRUE	0.432899	FALSE
EGFR	GBM	Cerebellar Hemisphere	Wald ratio	1.80777e-12	0.220792	0.145066	0.336049	4405	92	TRUE	0.528772	FALSE
EGFR	nonGBM	Cerebellar Hemisphere	Wald ratio	0.0229859	0.552988	0.331838	0.921522	4423	18	TRUE	0.258684	FALSE
EGFR	All	Cerebellum	Wald ratio	6.27479e-10	0.391678	0.291002	0.527184	4451	76	TRUE	0.201343	FALSE
EGFR	GBM	Cerebellum	Wald ratio	2.20611e-12	0.30107	0.215341	0.420929	4415	92	TRUE	0.275241	FALSE
EGFR	nonGBM	Cerebellum	Wald ratio	0.042393	0.656719	0.437547	0.985675	4433	18	TRUE	0.0939812	FALSE
EGFR	All	Cortex	Wald ratio	2.07492e-10	0.51367	0.418277	0.630819	4451	82	TRUE	0.0377665	TRUE
EGFR	GBM	Cortex	Wald ratio	1.80777e-12	0.433917	0.344018	0.54731	4415	93	TRUE	0.0560778	FALSE
EGFR	nonGBM	Cortex	Wald ratio	0.0229859	0.720766	0.543509	0.955832	4433	21	TRUE	0.0142537	TRUE
EGFR	All	Frontal Cortex (BA9)	Wald ratio	7.2435e-06	0.468218	0.336105	0.65226	4441	4	TRUE	0.231952	FALSE
EGFR	GBM	Frontal Cortex (BA9)	Wald ratio	3.55838e-06	0.410386	0.281608	0.598052	4405	9	TRUE	0.265471	FALSE
EGFR	nonGBM	Frontal Cortex (BA9)	Wald ratio	0.0279685	0.610102	0.392661	0.947954	4423	11	TRUE	0.171877	FALSE
EGFR	All	Hippocampus	Wald ratio	8.07249e-09	0.435428	0.328243	0.577614	4434	12	TRUE	0.187587	FALSE
EGFR	GBM	Hippocampus	Wald ratio	8.67405e-09	0.392447	0.285384	0.539676	4398	8	TRUE	0.212604	FALSE
EGFR	nonGBM	Hippocampus	Wald ratio	0.00597781	0.58574	0.40002	0.857686	4416	17	TRUE	0.124753	FALSE
EGFR	All	Hypothalamus	Wald ratio	0.125093	1.29337	0.931002	1.79677	4439	6	TRUE	0.237598	FALSE
EGFR	GBM	Hypothalamus	Wald ratio	0.400908	1.21468	0.771587	1.91222	4403	14	TRUE	0.211159	FALSE
EGFR	nonGBM	Hypothalamus	Wald ratio	0.13763	1.48994	0.880155	2.52218	4421	4	TRUE	0.25365	FALSE
EGFR	All	Nucleus accumbens (basal ganglia)	Wald ratio	1.42057e-09	0.283309	0.188322	0.426204	4450	25	TRUE	0.422119	FALSE
EGFR	GBM	Nucleus accumbens (basal ganglia)	Wald ratio	1.89188e-12	0.19238	0.121598	0.304364	4414	54	TRUE	0.54489	FALSE
EGFR	nonGBM	Nucleus accumbens (basal ganglia)	Wald ratio	0.0715143	0.595282	0.338625	1.04647	4432	4	TRUE	0.224875	FALSE
EGFR	All	Putamen (basal ganglia)	Wald ratio	2.11631e-05	0.513214	0.377369	0.697961	4441	31	TRUE	0.188341	FALSE
EGFR	GBM	Putamen (basal ganglia)	Wald ratio	3.87387e-06	0.440358	0.310906	0.62371	4405	45	TRUE	0.224972	FALSE
EGFR	nonGBM	Putamen (basal ganglia)	Wald ratio	0.135366	0.730705	0.484057	1.10303	4423	8	TRUE	0.119527	FALSE
EGFR	All	Spinal cord (cervical c-1)	Wald ratio	0.0438089	1.16662	1.00428	1.35521	4438	2	TRUE	0.0285653	TRUE
EGFR	GBM	Spinal cord (cervical c-1)	Wald ratio	0.0140438	1.29111	1.05297	1.58312	4402	4	TRUE	0.0308103	TRUE
EGFR	nonGBM	Spinal cord (cervical c-1)	Wald ratio	0.0442812	1.28406	1.00641	1.63832	4420	2	TRUE	0.0302312	TRUE
EGFR	All	Substantia nigra	Wald ratio	0.230615	0.795957	0.548081	1.15594	4433	4	TRUE	0.250138	FALSE
EGFR	GBM	Substantia nigra	Wald ratio	0.156712	0.737082	0.483239	1.12427	4397	17	TRUE	0.265273	FALSE
EGFR	nonGBM	Substantia nigra	Wald ratio	0.606545	0.878251	0.535852	1.43943	4415	2	TRUE	0.231803	FALSE
FAM178B	All	Amygdala	Wald ratio	0.11599	1.31415	0.934761	1.84751	1438	18	TRUE	0.192315	FALSE
FAM178B	GBM	Amygdala	Wald ratio	0.150886	1.32578	0.902314	1.94798	1437	13	TRUE	0.194114	FALSE
FAM178B	nonGBM	Amygdala	Wald ratio	0.211106	1.33424	0.849083	2.09662	1438	3	TRUE	0.195239	FALSE
FAM178B	All	Cerebellar Hemisphere	Wald ratio	0.027769	1.25455	1.0251	1.53536	1448	20	TRUE	0.00532067	TRUE
FAM178B	GBM	Cerebellar Hemisphere	Wald ratio	0.0116165	1.34291	1.06806	1.68848	1447	35	TRUE	0.0066859	TRUE
FAM178B	nonGBM	Cerebellar Hemisphere	Wald ratio	0.289571	1.15406	0.885244	1.5045	1446	4	TRUE	0.004017	TRUE
FAM178B	All	Cortex	Wald ratio	2.34093e-05	1.78781	1.36583	2.34017	1450	87	TRUE	0.0641637	FALSE
FAM178B	GBM	Cortex	Wald ratio	0.000225725	1.76581	1.30532	2.38876	1449	84	TRUE	0.0631368	FALSE
FAM178B	nonGBM	Cortex	Wald ratio	0.00200046	1.74306	1.22533	2.47953	1448	31	TRUE	0.0615611	FALSE
FAM178B	All	Frontal Cortex (BA9)	Wald ratio	2.34093e-05	1.66382	1.31415	2.10652	1450	92	TRUE	0.0437482	TRUE
FAM178B	GBM	Frontal Cortex (BA9)	Wald ratio	0.000225725	1.64587	1.26299	2.1448	1449	84	TRUE	0.0430587	TRUE
FAM178B	nonGBM	Frontal Cortex (BA9)	Wald ratio	0.00200046	1.62727	1.19491	2.21606	1448	43	TRUE	0.0420009	TRUE
FAM178B	All	Hippocampus	Wald ratio	3.57766e-05	2.13772	1.49103	3.06491	1447	92	TRUE	0.189262	FALSE
FAM178B	GBM	Hippocampus	Wald ratio	0.000132718	2.20305	1.46921	3.30341	1446	85	TRUE	0.196519	FALSE
FAM178B	nonGBM	Hippocampus	Wald ratio	0.00747199	1.89827	1.18688	3.03606	1445	35	TRUE	0.167464	FALSE
FAM178B	All	Hypothalamus	Wald ratio	0.932596	1.03966	0.42215	2.56044	1438	6	TRUE	0.157536	FALSE
FAM178B	GBM	Hypothalamus	Wald ratio	0.823083	1.1264	0.396755	3.19791	1437	10	TRUE	0.164573	FALSE
FAM178B	nonGBM	Hypothalamus	Wald ratio	0.768179	0.830155	0.240771	2.86229	1436	1	TRUE	0.170075	FALSE
FAM178B	All	Nucleus accumbens (basal ganglia)	Wald ratio	2.34093e-05	2.11407	1.49437	2.99075	1448	73	TRUE	0.18819	FALSE
FAM178B	GBM	Nucleus accumbens (basal ganglia)	Wald ratio	0.000225725	2.08061	1.40962	3.071	1447	55	TRUE	0.185806	FALSE
FAM178B	nonGBM	Nucleus accumbens (basal ganglia)	Wald ratio	0.00200046	2.04613	1.29932	3.22218	1446	19	TRUE	0.182131	FALSE
FAM178B	All	Spinal cord (cervical c-1)	Wald ratio	0.261883	1.18642	0.880132	1.59929	1442	3	TRUE	0.15484	FALSE
FAM178B	GBM	Spinal cord (cervical c-1)	Wald ratio	0.113959	1.31407	0.936551	1.84376	1441	3	TRUE	0.174037	FALSE
FAM178B	nonGBM	Spinal cord (cervical c-1)	Wald ratio	0.948677	0.987078	0.664286	1.46672	1440	1	TRUE	0.128314	FALSE
FAM178B	All	Substantia nigra	Wald ratio	0.000352165	1.76746	1.29326	2.41554	1444	40	TRUE	0.291257	FALSE
FAM178B	GBM	Substantia nigra	Wald ratio	0.00111099	1.79069	1.26164	2.5416	1443	33	TRUE	0.295858	FALSE
FAM178B	nonGBM	Substantia nigra	Wald ratio	0.0212066	1.61402	1.07415	2.42523	1442	7	TRUE	0.268386	FALSE
JAK1	All	Anterior cingulate Cortex (BA24)	Wald ratio	0.0103069	1.3297	1.06955	1.65312	2794	2	TRUE	0.0403733	TRUE
JAK1	GBM	Anterior cingulate Cortex (BA24)	Wald ratio	0.0503889	1.27858	0.999579	1.63545	2784	3	TRUE	0.0370738	TRUE
JAK1	nonGBM	Anterior cingulate Cortex (BA24)	Wald ratio	0.0197174	1.40768	1.05602	1.87644	2738	1	TRUE	0.0455494	TRUE
JAK1	All	Caudate (basal ganglia)	Wald ratio	1.34858e-05	1.91877	1.43074	2.57328	2813	63	TRUE	0.118422	FALSE
JAK1	GBM	Caudate (basal ganglia)	Wald ratio	3.90979e-07	2.3598	1.69364	3.288	2801	89	TRUE	0.161826	FALSE
JAK1	nonGBM	Caudate (basal ganglia)	Wald ratio	0.235583	1.2641	0.858204	1.86196	2757	6	TRUE	0.0593909	FALSE
JAK1	All	Cerebellar Hemisphere	Wald ratio	1.79395e-07	1.37349	1.21919	1.54732	2809	80	TRUE	1.31361e-05	TRUE
JAK1	GBM	Cerebellar Hemisphere	Wald ratio	2.15578e-09	1.50874	1.31864	1.72625	2798	96	TRUE	2.88506e-05	TRUE
JAK1	nonGBM	Cerebellar Hemisphere	Wald ratio	0.0531611	1.16599	0.997906	1.36238	2753	10	TRUE	3.21599e-06	TRUE
JAK1	All	Cerebellum	Wald ratio	2.64489e-07	1.28136	1.16592	1.40822	2813	79	TRUE	5.96595e-11	TRUE
JAK1	GBM	Cerebellum	Wald ratio	8.9562e-09	1.36773	1.22924	1.52182	2801	95	TRUE	1.82325e-10	TRUE
JAK1	nonGBM	Cerebellum	Wald ratio	0.0552583	1.12863	0.997279	1.27729	2757	10	TRUE	6.65795e-12	TRUE
JAK1	All	Cortex	Wald ratio	2.64489e-07	1.44741	1.2573	1.66626	2815	80	TRUE	4.386e-05	TRUE
JAK1	GBM	Cortex	Wald ratio	8.9562e-09	1.5953	1.36048	1.87065	2803	95	TRUE	8.9029e-05	TRUE
JAK1	nonGBM	Cortex	Wald ratio	0.0552583	1.1978	0.995944	1.44056	2759	10	TRUE	1.06603e-05	TRUE
JAK1	All	Frontal Cortex (BA9)	Wald ratio	8.59246e-08	1.63448	1.36543	1.95656	2810	80	TRUE	0.00646071	TRUE
JAK1	GBM	Frontal Cortex (BA9)	Wald ratio	1.97318e-09	1.86656	1.52231	2.28867	2798	95	TRUE	0.0105174	TRUE
JAK1	nonGBM	Frontal Cortex (BA9)	Wald ratio	0.0489743	1.26717	1.00106	1.60402	2754	10	TRUE	0.00243153	TRUE
JAK1	All	Hippocampus	Wald ratio	0.813643	1.04139	0.743299	1.45903	2812	7	TRUE	0.137784	FALSE
JAK1	GBM	Hippocampus	Wald ratio	0.717589	1.07292	0.732691	1.57113	2800	20	TRUE	0.143447	FALSE
JAK1	nonGBM	Hippocampus	Wald ratio	0.878802	0.966035	0.619584	1.50621	2756	2	TRUE	0.136637	FALSE
JAK1	All	Nucleus accumbens (basal ganglia)	Wald ratio	1.34858e-05	2.40281	1.61904	3.56599	2811	50	TRUE	0.284602	FALSE
JAK1	GBM	Nucleus accumbens (basal ganglia)	Wald ratio	3.90979e-07	3.17385	2.03145	4.9587	2799	81	TRUE	0.365845	FALSE
JAK1	nonGBM	Nucleus accumbens (basal ganglia)	Wald ratio	0.235583	1.37061	0.814079	2.3076	2755	5	TRUE	0.161383	FALSE
JAK1	All	Putamen (basal ganglia)	Wald ratio	1.79395e-07	2.59574	1.81426	3.71383	2807	63	TRUE	0.28538	FALSE
JAK1	GBM	Putamen (basal ganglia)	Wald ratio	2.15578e-09	3.4424	2.29649	5.1601	2795	90	TRUE	0.370599	FALSE
JAK1	nonGBM	Putamen (basal ganglia)	Wald ratio	0.0531611	1.58658	0.99372	2.53315	2752	6	TRUE	0.172968	FALSE
MVB12B	All	Amygdala	Wald ratio	0.34568	0.348565	0.0389882	3.11626	3365	3	TRUE	0.0368262	TRUE
MVB12B	GBM	Amygdala	Wald ratio	0.179984	0.223944	0.0251286	1.99577	3354	2	TRUE	0.0382902	TRUE
MVB12B	All	Anterior cingulate Cortex (BA24)	Wald ratio	0.884213	0.97199	0.663143	1.42468	3394	3	TRUE	0.195756	FALSE
MVB12B	GBM	Anterior cingulate Cortex (BA24)	Wald ratio	0.457568	0.848619	0.550332	1.30858	3383	4	TRUE	0.221054	FALSE
MVB12B	nonGBM	Anterior cingulate Cortex (BA24)	Wald ratio	0.872113	1.04255	0.627717	1.73152	3383	3	TRUE	0.198131	FALSE
MVB12B	All	Caudate (basal ganglia)	Wald ratio	0.7559	1.06887	0.702369	1.6266	3402	2	TRUE	0.148159	FALSE
MVB12B	GBM	Caudate (basal ganglia)	Wald ratio	0.603651	1.13452	0.704492	1.82704	3391	2	TRUE	0.157735	FALSE
MVB12B	nonGBM	Caudate (basal ganglia)	Wald ratio	0.758123	1.09049	0.628314	1.89262	3391	3	TRUE	0.151296	FALSE
MVB12B	All	Cerebellar Hemisphere	Wald ratio	0.0407759	0.659458	0.442546	0.98269	3401	2	TRUE	0.20856	FALSE
MVB12B	GBM	Cerebellar Hemisphere	Wald ratio	0.11653	0.695947	0.442573	1.09438	3390	3	TRUE	0.198353	FALSE
MVB12B	nonGBM	Cerebellar Hemisphere	Wald ratio	0.0489198	0.587843	0.346427	0.997497	3390	2	TRUE	0.231025	FALSE
MVB12B	All	Cerebellum	Wald ratio	0.0231983	1.45392	1.05246	2.00851	3402	13	TRUE	0.0956492	FALSE
MVB12B	GBM	Cerebellum	Wald ratio	0.028165	1.50439	1.04469	2.16637	3391	14	TRUE	0.100904	FALSE
MVB12B	nonGBM	Cerebellum	Wald ratio	0.0509398	1.52725	0.998263	2.33656	3391	7	TRUE	0.103361	FALSE
MVB12B	All	Cortex	Wald ratio	0.0231983	1.42357	1.04943	1.93108	3402	12	TRUE	0.0910802	FALSE
MVB12B	GBM	Cortex	Wald ratio	0.028165	1.47015	1.04212	2.07399	3391	12	TRUE	0.0960848	FALSE
MVB12B	nonGBM	Cortex	Wald ratio	0.0509398	1.49123	0.998361	2.22741	3391	6	TRUE	0.098426	FALSE
MVB12B	All	Frontal Cortex (BA9)	Wald ratio	0.184167	3.65391	0.539763	24.7351	3394	3	TRUE	0.103329	FALSE
MVB12B	GBM	Frontal Cortex (BA9)	Wald ratio	0.139706	4.42211	0.6149	31.802	3383	3	TRUE	0.110908	FALSE
MVB12B	nonGBM	Frontal Cortex (BA9)	Wald ratio	0.645893	1.57152	0.228491	10.8087	3383	3	TRUE	0.0751389	FALSE
MVB12B	All	Hippocampus	Wald ratio	0.21686	1.42755	0.811396	2.51158	3397	2	TRUE	0.426705	FALSE
MVB12B	GBM	Hippocampus	Wald ratio	0.450735	1.28026	0.673673	2.43304	3387	2	TRUE	0.403897	FALSE
MVB12B	nonGBM	Hippocampus	Wald ratio	0.0432141	2.15882	1.02374	4.55243	3386	2	TRUE	0.51934	FALSE
MVB12B	All	Hypothalamus	Wald ratio	0.0720755	0.630906	0.38193	1.04219	3386	23	TRUE	0.32959	FALSE
MVB12B	GBM	Hypothalamus	Wald ratio	0.102655	0.614781	0.342764	1.10267	3375	5	TRUE	0.332634	FALSE
MVB12B	nonGBM	Hypothalamus	Wald ratio	0.0256964	0.474958	0.24692	0.913593	3375	5	TRUE	0.391949	FALSE
MVB12B	All	Nucleus accumbens (basal ganglia)	Wald ratio	0.04298	1.27914	1.0078	1.62353	3399	10	TRUE	0.0685244	FALSE
MVB12B	GBM	Nucleus accumbens (basal ganglia)	Wald ratio	0.164818	1.26312	0.908452	1.75626	3388	11	TRUE	0.0668555	FALSE
MVB12B	nonGBM	Nucleus accumbens (basal ganglia)	Wald ratio	0.0302919	1.52665	1.0411	2.23863	3388	8	TRUE	0.0922377	FALSE
MVB12B	All	Putamen (basal ganglia)	Wald ratio	0.04298	1.28237	1.00788	1.6316	3378	9	TRUE	0.0957864	FALSE
MVB12B	GBM	Putamen (basal ganglia)	Wald ratio	0.164818	1.26615	0.90756	1.76642	3367	3	TRUE	0.0937725	FALSE
MVB12B	nonGBM	Putamen (basal ganglia)	Wald ratio	0.0302919	1.53327	1.04153	2.25718	3367	5	TRUE	0.123779	FALSE
MVB12B	All	Spinal cord (cervical c-1)	Wald ratio	0.233438	0.714362	0.410796	1.24225	3376	2	TRUE	0.425942	FALSE
MVB12B	GBM	Spinal cord (cervical c-1)	Wald ratio	0.23864	0.688704	0.370369	1.28065	3365	1	TRUE	0.433908	FALSE
MVB12B	nonGBM	Spinal cord (cervical c-1)	Wald ratio	0.74211	0.884742	0.426616	1.83483	3365	2	TRUE	0.381151	FALSE
MVB12B	All	Substantia nigra	Wald ratio	0.583339	1.09558	0.790645	1.51813	3369	2	TRUE	0.311195	FALSE
MVB12B	GBM	Substantia nigra	Wald ratio	0.888392	0.973404	0.668025	1.41838	3358	2	TRUE	0.29476	FALSE
MVB12B	nonGBM	Substantia nigra	Wald ratio	0.329092	1.24845	0.79952	1.94944	3358	3	TRUE	0.347056	FALSE
PANK4	All	Amygdala	Wald ratio	0.827435	1.02831	0.800075	1.32164	3401	1	TRUE	0.0427677	TRUE
PANK4	GBM	Amygdala	Wald ratio	0.936432	1.01159	0.76218	1.3426	3380	2	TRUE	0.0414795	TRUE
PANK4	nongbm	Amygdala	Wald ratio	0.595502	1.09362	0.785903	1.52183	3391	2	TRUE	0.047861	TRUE
PANK4	All	Anterior cingulate Cortex (BA24)	Wald ratio	0.314666	0.845671	0.609949	1.17249	3407	2	TRUE	0.107978	FALSE
PANK4	GBM	Anterior cingulate Cortex (BA24)	Wald ratio	0.407621	0.855383	0.591005	1.23803	3385	2	TRUE	0.106487	FALSE
PANK4	nonGBM	Anterior cingulate Cortex (BA24)	Wald ratio	0.684935	0.913533	0.590195	1.41401	3397	2	TRUE	0.0981833	FALSE
PANK4	All	Caudate (basal ganglia)	Wald ratio	0.255821	1.19898	0.876746	1.63964	3416	2	TRUE	0.141896	FALSE
PANK4	GBM	Caudate (basal ganglia)	Wald ratio	0.447237	1.14836	0.8038	1.64061	3394	2	TRUE	0.132189	FALSE
PANK4	nonGBM	Caudate (basal ganglia)	Wald ratio	0.187175	1.31445	0.87557	1.97332	3406	2	TRUE	0.162565	FALSE
PANK4	All	Cerebellar Hemisphere	Wald ratio	0.474815	0.902612	0.681493	1.19548	3417	2	TRUE	0.0381122	TRUE
PANK4	GBM	Cerebellar Hemisphere	Wald ratio	0.591514	0.916872	0.667802	1.25884	3395	2	TRUE	0.0370095	TRUE
PANK4	nonGBM	Cerebellar Hemisphere	Wald ratio	0.909598	0.978443	0.671684	1.4253	3407	1	TRUE	0.0327151	TRUE
PANK4	All	Cerebellum	Wald ratio	0.39902	0.868522	0.625903	1.20519	3417	1	TRUE	0.140986	FALSE
PANK4	GBM	Cerebellum	Wald ratio	0.407071	0.82256	0.518338	1.30533	3395	2	TRUE	0.138469	FALSE
PANK4	nonGBM	Cerebellum	Wald ratio	0.898662	1.03608	0.60048	1.78767	3407	1	TRUE	0.113354	FALSE
PANK4	All	Frontal Cortex (BA9)	Wald ratio	0.396077	0.86369	0.615706	1.21155	3416	1	TRUE	0.100809	FALSE
PANK4	GBM	Frontal Cortex (BA9)	Wald ratio	0.578878	0.897383	0.612244	1.31532	3394	2	TRUE	0.0958853	FALSE
PANK4	nonGBM	Frontal Cortex (BA9)	Wald ratio	0.573603	0.878323	0.558997	1.38006	3406	2	TRUE	0.0985413	FALSE
PANK4	All	Hippocampus	Wald ratio	0.623733	0.914803	0.640939	1.30569	3419	1	TRUE	0.0410707	TRUE
PANK4	GBM	Hippocampus	Wald ratio	0.891161	0.972589	0.653175	1.4482	3397	1	TRUE	0.0374441	TRUE
PANK4	nonGBM	Hippocampus	Wald ratio	0.459871	0.836975	0.522089	1.34178	3409	1	TRUE	0.046968	TRUE
PANK4	All	Hypothalamus	Wald ratio	0.899055	0.985117	0.781391	1.24196	3410	1	TRUE	0.0539261	FALSE
PANK4	GBM	Hypothalamus	Wald ratio	0.803592	0.966972	0.742102	1.25998	3389	2	TRUE	0.0562795	FALSE
PANK4	nonGBM	Hypothalamus	Wald ratio	0.664526	1.06938	0.789702	1.44812	3400	1	TRUE	0.0604919	FALSE
PANK4	All	Nucleus accumbens (basal ganglia)	Wald ratio	0.0234736	4.34156	1.21904	15.4623	3419	2	TRUE	0.219612	FALSE
PANK4	GBM	Nucleus accumbens (basal ganglia)	Wald ratio	0.0315239	29.9719	1.35129	664.782	3397	2	TRUE	0.273	FALSE
PANK4	nonGBM	Nucleus accumbens (basal ganglia)	Wald ratio	0.0402549	4.02739	1.06385	15.2464	3409	1	TRUE	0.236579	FALSE
PANK4	All	Putamen (basal ganglia)	Wald ratio	0.547866	1.09799	0.809454	1.48937	3415	1	TRUE	0.0899137	FALSE
PANK4	GBM	Putamen (basal ganglia)	Wald ratio	0.342434	1.18325	0.836006	1.67471	3393	1	TRUE	0.100765	FALSE
PANK4	nonGBM	Putamen (basal ganglia)	Wald ratio	0.982465	0.995523	0.667221	1.48536	3405	1	TRUE	0.0782191	FALSE
PANK4	All	Spinal cord (cervical c-1)	Wald ratio	0.241031	1.15563	0.907402	1.47177	3351	2	TRUE	0.025371	TRUE
PANK4	GBM	Spinal cord (cervical c-1)	Wald ratio	0.306396	1.15379	0.87715	1.51768	3329	1	TRUE	0.0252736	TRUE
PANK4	nonGBM	Spinal cord (cervical c-1)	Wald ratio	0.424844	1.13916	0.827205	1.56876	3341	1	TRUE	0.0246501	TRUE
PANK4	All	Substantia nigra	Wald ratio	0.0123135	1.42376	1.07966	1.87752	3405	4	TRUE	0.143947	FALSE
PANK4	GBM	Substantia nigra	Wald ratio	0.0305668	1.41465	1.03304	1.93724	3384	4	TRUE	0.142749	FALSE
PANK4	nonGBM	Substantia nigra	Wald ratio	0.0272277	1.51097	1.04749	2.17953	3395	5	TRUE	0.15459	FALSE
PICK1	All	Amygdala	Wald ratio	0.0264041	1.2281	1.02437	1.47235	3009	87	TRUE	0.0508453	FALSE
PICK1	GBM	Amygdala	Wald ratio	7.83979e-07	1.86905	1.45827	2.39555	2978	72	TRUE	0.102853	FALSE
PICK1	nonGBM	Amygdala	Wald ratio	0.090228	1.28863	0.960997	1.72797	2935	8	TRUE	0.0531341	FALSE
PICK1	All	Anterior cingulate Cortex (BA24)	Wald ratio	0.68865	0.917981	0.603991	1.3952	3017	2	TRUE	0.175125	FALSE
PICK1	GBM	Anterior cingulate Cortex (BA24)	Wald ratio	0.789686	1.0658	0.667267	1.70236	2986	2	TRUE	0.17141	FALSE
PICK1	nonGBM	Anterior cingulate Cortex (BA24)	Wald ratio	0.438865	0.799277	0.453245	1.40949	2943	1	TRUE	0.200487	FALSE
PICK1	All	Caudate (basal ganglia)	Wald ratio	2.96721e-06	1.77753	1.39649	2.26255	3023	94	TRUE	0.067055	FALSE
PICK1	GBM	Caudate (basal ganglia)	Wald ratio	3.16015e-07	2.03431	1.54955	2.67073	2992	81	TRUE	0.0875671	FALSE
PICK1	nonGBM	Caudate (basal ganglia)	Wald ratio	0.0266321	1.43759	1.04295	1.98155	2949	15	TRUE	0.0425748	TRUE
PICK1	All	Cerebellar Hemisphere	Wald ratio	0.674363	1.09658	0.713275	1.68587	3023	3	TRUE	0.189577	FALSE
PICK1	GBM	Cerebellar Hemisphere	Wald ratio	0.938836	0.981126	0.603046	1.59624	2992	5	TRUE	0.176874	FALSE
PICK1	nonGBM	Cerebellar Hemisphere	Wald ratio	0.701969	1.11768	0.63218	1.97602	2949	1	TRUE	0.192986	FALSE
PICK1	All	Cerebellum	Wald ratio	0.628091	1.74462	0.183547	16.5827	3024	2	TRUE	0.208586	FALSE
PICK1	GBM	Cerebellum	Wald ratio	0.981046	1.02811	0.104396	10.1251	2993	3	TRUE	0.187795	FALSE
PICK1	nonGBM	Cerebellum	Wald ratio	0.212661	7.54816	0.314252	181.303	2950	2	TRUE	0.28812	FALSE
PICK1	All	Cortex	Wald ratio	0.883064	1.07349	0.417251	2.76184	3021	16	TRUE	0.0626318	FALSE
PICK1	GBM	Cortex	Wald ratio	0.715111	1.24101	0.389238	3.95671	2990	17	TRUE	0.0676334	FALSE
PICK1	nonGBM	Cortex	Wald ratio	0.784898	0.849797	0.264075	2.73466	2947	5	TRUE	0.0668279	FALSE
PICK1	All	Frontal Cortex (BA9)	Wald ratio	0.0131771	1.77815	1.12805	2.8029	3023	26	TRUE	0.293924	FALSE
PICK1	GBM	Frontal Cortex (BA9)	Wald ratio	0.00630503	2.05648	1.22585	3.44991	2992	33	TRUE	0.330649	FALSE
PICK1	nonGBM	Frontal Cortex (BA9)	Wald ratio	0.102155	1.62639	0.907685	2.91418	2949	2	TRUE	0.273595	FALSE
PICK1	All	Hippocampus	Wald ratio	2.96721e-06	1.46454	1.24797	1.7187	3022	94	TRUE	0.00458141	TRUE
PICK1	GBM	Hippocampus	Wald ratio	3.16015e-07	1.60166	1.33709	1.91858	2991	78	TRUE	0.00649573	TRUE
PICK1	nonGBM	Hippocampus	Wald ratio	0.0266321	1.27221	1.02829	1.57399	2948	15	TRUE	0.00255758	TRUE
PICK1	All	Hypothalamus	Wald ratio	4.18632e-06	1.46768	1.24641	1.72823	3021	94	TRUE	0.00509818	TRUE
PICK1	GBM	Hypothalamus	Wald ratio	5.02322e-07	1.60379	1.33394	1.92822	2990	89	TRUE	0.0071735	TRUE
PICK1	nonGBM	Hypothalamus	Wald ratio	0.0311225	1.27028	1.02194	1.57897	2947	14	TRUE	0.00282319	TRUE
PICK1	All	Nucleus accumbens (basal ganglia)	Wald ratio	4.18632e-06	2.31261	1.61818	3.30504	3024	81	TRUE	0.273118	FALSE
PICK1	GBM	Nucleus accumbens (basal ganglia)	Wald ratio	5.02322e-07	2.80712	1.87686	4.19847	2993	57	TRUE	0.330148	FALSE
PICK1	nonGBM	Nucleus accumbens (basal ganglia)	Wald ratio	0.0311225	1.68666	1.04856	2.7131	2950	6	TRUE	0.194259	FALSE
PICK1	All	Putamen (basal ganglia)	Wald ratio	1.62248e-06	1.41996	1.23038	1.63875	3023	95	TRUE	0.000787595	TRUE
PICK1	GBM	Putamen (basal ganglia)	Wald ratio	2.84941e-07	1.52696	1.29908	1.79481	2992	79	TRUE	0.00114373	TRUE
PICK1	nonGBM	Putamen (basal ganglia)	Wald ratio	0.0182038	1.25725	1.03968	1.52034	2949	16	TRUE	0.000406834	TRUE
PICK1	All	Spinal cord (cervical c-1)	Wald ratio	2.96721e-06	1.20658	1.11519	1.30546	2990	94	TRUE	1.91363e-09	TRUE
PICK1	GBM	Spinal cord (cervical c-1)	Wald ratio	3.16015e-07	1.26092	1.15371	1.3781	2959	78	TRUE	3.50774e-09	TRUE
PICK1	nonGBM	Spinal cord (cervical c-1)	Wald ratio	0.0266321	1.1258	1.01382	1.25015	2916	15	TRUE	7.11927e-10	TRUE
PICK1	All	Substantia nigra	Wald ratio	4.18632e-06	1.45066	1.23809	1.69972	3007	94	TRUE	0.0154278	TRUE
PICK1	GBM	Substantia nigra	Wald ratio	5.02322e-07	1.58092	1.3223	1.89011	2976	77	TRUE	0.0197819	TRUE
PICK1	nonGBM	Substantia nigra	Wald ratio	0.0311225	1.26107	1.02126	1.5572	2935	15	TRUE	0.0100515	TRUE
PRLR	All	Amygdala	Wald ratio	0.533974	1.05386	0.893277	1.24331	3794	2	TRUE	0.0122737	TRUE
PRLR	GBM	Amygdala	Wald ratio	0.659212	1.04319	0.864455	1.25889	3779	2	TRUE	0.0118283	TRUE
PRLR	nonGBM	Amygdala	Wald ratio	0.954596	0.993734	0.800372	1.23381	3730	2	TRUE	0.0103509	TRUE
PRLR	All	Caudate (basal ganglia)	Wald ratio	0.073972	0.856067	0.721893	1.01518	3818	3	TRUE	0.000835868	TRUE
PRLR	GBM	Caudate (basal ganglia)	Wald ratio	0.0429898	0.818888	0.674815	0.99372	3798	6	TRUE	0.00102903	TRUE
PRLR	nonGBM	Caudate (basal ganglia)	Wald ratio	0.341771	0.895168	0.712438	1.12477	3753	2	TRUE	0.000674956	TRUE
PRLR	All	Cortex	Wald ratio	0.778701	1.03163	0.830206	1.28193	3796	9	TRUE	0.0112553	TRUE
PRLR	GBM	Cortex	Wald ratio	0.560247	1.07679	0.839491	1.38115	3776	4	TRUE	0.0131593	TRUE
PRLR	nonGBM	Cortex	Wald ratio	0.691542	1.05901	0.797809	1.40572	3731	6	TRUE	0.012417	TRUE
PRLR	All	Hippocampus	Wald ratio	0.190186	1.12412	0.943603	1.33917	3807	1	TRUE	0.00232263	TRUE
PRLR	GBM	Hippocampus	Wald ratio	0.0845998	1.19136	0.976384	1.45367	3787	2	TRUE	0.00291737	TRUE
PRLR	nonGBM	Hippocampus	Wald ratio	0.264988	1.14103	0.904791	1.43895	3742	1	TRUE	0.00245991	TRUE
PRLR	All	Hypothalamus	Wald ratio	0.920016	1.01794	0.719488	1.44018	3785	1	TRUE	0.136164	FALSE
PRLR	GBM	Hypothalamus	Wald ratio	0.363921	1.19806	0.811075	1.76968	3766	2	TRUE	0.16599	FALSE
PRLR	nonGBM	Hypothalamus	Wald ratio	0.286215	0.776538	0.487862	1.23603	3720	2	TRUE	0.180715	FALSE
PRLR	All	Nucleus accumbens (basal ganglia)	Wald ratio	0.122236	0.86712	0.723684	1.03899	3818	2	TRUE	0.00147519	TRUE
PRLR	GBM	Nucleus accumbens (basal ganglia)	Wald ratio	0.0503217	0.81494	0.663933	1.00029	3798	5	TRUE	0.00192903	TRUE
PRLR	nonGBM	Nucleus accumbens (basal ganglia)	Wald ratio	0.382654	0.897958	0.705198	1.14341	3753	2	TRUE	0.00126392	TRUE
PRLR	All	Putamen (basal ganglia)	Wald ratio	0.136444	0.887563	0.758612	1.03843	3816	1	TRUE	0.000565991	TRUE
PRLR	GBM	Putamen (basal ganglia)	Wald ratio	0.0547613	0.840022	0.70313	1.00357	3796	4	TRUE	0.000741204	TRUE
PRLR	nonGBM	Putamen (basal ganglia)	Wald ratio	0.433204	0.919829	0.74635	1.13363	3751	2	TRUE	0.000473541	TRUE
PRLR	All	Substantia nigra	Wald ratio	0.731644	0.976064	0.849854	1.12102	3777	2	TRUE	0.00620018	TRUE
PRLR	GBM	Substantia nigra	Wald ratio	0.872615	1.01559	0.840576	1.22705	3757	2	TRUE	0.00588065	TRUE
PRLR	nonGBM	Substantia nigra	Wald ratio	0.995672	1.00061	0.802476	1.24767	3712	2	TRUE	0.00561189	TRUE
RETREG2	All	Amygdala	Wald ratio	0.646395	0.91007	0.608461	1.36118	2678	8	TRUE	0.240835	FALSE
RETREG2	GBM	Amygdala	Wald ratio	0.871805	0.963271	0.61144	1.51755	2658	8	TRUE	0.229984	FALSE
RETREG2	nonGBM	Amygdala	Wald ratio	0.648645	0.883857	0.519684	1.50323	2614	2	TRUE	0.246568	FALSE
RETREG2	All	Anterior cingulate Cortex (BA24)	Wald ratio	0.700077	0.961214	0.785971	1.17553	2683	2	TRUE	0.119452	FALSE
RETREG2	GBM	Anterior cingulate Cortex (BA24)	Wald ratio	0.700493	1.04783	0.82586	1.32945	2663	2	TRUE	0.121115	FALSE
RETREG2	nonGBM	Anterior cingulate Cortex (BA24)	Wald ratio	0.22441	0.851125	0.65622	1.10392	2619	1	TRUE	0.148966	FALSE
RETREG2	All	Caudate (basal ganglia)	Wald ratio	0.862705	0.937798	0.452896	1.94187	2695	2	TRUE	0.444893	FALSE
RETREG2	GBM	Caudate (basal ganglia)	Wald ratio	0.664072	1.19901	0.528564	2.71985	2675	2	TRUE	0.467645	FALSE
RETREG2	nonGBM	Caudate (basal ganglia)	Wald ratio	0.256127	0.570505	0.216556	1.50296	2631	1	TRUE	0.544644	FALSE
RETREG2	All	Cerebellar Hemisphere	Wald ratio	3.91462e-05	0.695996	0.58559	0.827219	2684	95	TRUE	0.00716177	TRUE
RETREG2	GBM	Cerebellar Hemisphere	Wald ratio	0.000101324	0.678146	0.557541	0.824838	2664	92	TRUE	0.00786391	TRUE
RETREG2	nonGBM	Cerebellar Hemisphere	Wald ratio	0.00368299	0.711262	0.56515	0.89515	2620	47	TRUE	0.00655592	TRUE
RETREG2	All	Cerebellum	Wald ratio	0.000231577	0.762875	0.660507	0.881107	2695	80	TRUE	0.000200878	TRUE
RETREG2	GBM	Cerebellum	Wald ratio	0.000581714	0.750235	0.636925	0.883702	2675	73	TRUE	0.00022299	TRUE
RETREG2	nonGBM	Cerebellum	Wald ratio	0.0105634	0.778324	0.642283	0.94318	2631	28	TRUE	0.000175128	TRUE
RETREG2	All	Cortex	Wald ratio	0.000128773	0.324555	0.182437	0.577385	2696	42	TRUE	0.637132	FALSE
RETREG2	GBM	Cortex	Wald ratio	0.00127339	0.26936	0.121279	0.598248	2676	42	TRUE	0.672886	FALSE
RETREG2	nonGBM	Cortex	Wald ratio	0.017749	0.321968	0.126157	0.821701	2632	6	TRUE	0.630088	FALSE
RETREG2	All	Frontal Cortex (BA9)	Wald ratio	0.111907	0.656788	0.391128	1.10289	2686	8	TRUE	0.441886	FALSE
RETREG2	GBM	Frontal Cortex (BA9)	Wald ratio	0.0549796	0.565616	0.316054	1.01224	2666	9	TRUE	0.480331	FALSE
RETREG2	nonGBM	Frontal Cortex (BA9)	Wald ratio	0.427348	0.755749	0.378487	1.50905	2622	2	TRUE	0.407197	FALSE
RETREG2	All	Hypothalamus	Wald ratio	0.780013	1.11536	0.518425	2.39962	2655	7	TRUE	0.319026	FALSE
RETREG2	GBM	Hypothalamus	Wald ratio	0.954211	1.02533	0.436485	2.40859	2646	7	TRUE	0.30719	FALSE
RETREG2	nonGBM	Hypothalamus	Wald ratio	0.459891	1.49083	0.516978	4.29917	2594	2	TRUE	0.362163	FALSE
RETREG2	All	Putamen (basal ganglia)	Wald ratio	0.28467	0.708259	0.376487	1.3324	2680	9	TRUE	0.383434	FALSE
RETREG2	GBM	Putamen (basal ganglia)	Wald ratio	0.0429351	0.487875	0.243514	0.977447	2667	13	TRUE	0.457817	FALSE
RETREG2	nonGBM	Putamen (basal ganglia)	Wald ratio	0.489604	1.34711	0.578526	3.13677	2616	2	TRUE	0.374912	FALSE
RETREG2	All	Spinal cord (cervical c-1)	Wald ratio	6.95623e-05	0.731004	0.626424	0.853044	2621	78	TRUE	0.0333943	TRUE
RETREG2	GBM	Spinal cord (cervical c-1)	Wald ratio	0.000529757	0.685159	0.553239	0.848537	2603	67	TRUE	0.0364212	TRUE
RETREG2	nonGBM	Spinal cord (cervical c-1)	Wald ratio	0.0126604	0.726115	0.564594	0.933846	2561	20	TRUE	0.0316483	TRUE
STMN3	All	Amygdala	Wald ratio	0.189362	0.623012	0.307329	1.26296	4005	66	TRUE	0.27491	FALSE
STMN3	GBM	Amygdala	Wald ratio	0.00691091	0.310173	0.132647	0.725288	3998	78	TRUE	0.371016	FALSE
STMN3	nonGBM	Amygdala	Wald ratio	0.382285	1.44947	0.630321	3.33314	3997	57	TRUE	0.262459	FALSE
STMN3	All	Anterior cingulate Cortex (BA24)	Wald ratio	2.21085e-10	0.298944	0.205883	0.434069	4011	51	TRUE	0.441204	FALSE
STMN3	GBM	Anterior cingulate Cortex (BA24)	Wald ratio	3.74279e-08	0.306988	0.201574	0.467527	4006	56	TRUE	0.434405	FALSE
STMN3	nonGBM	Anterior cingulate Cortex (BA24)	Wald ratio	1.18069e-07	0.266013	0.162961	0.434233	4003	96	TRUE	0.483396	FALSE
STMN3	All	Caudate (basal ganglia)	Wald ratio	2.92654e-16	0.255577	0.184287	0.354444	4023	90	TRUE	0.416185	FALSE
STMN3	GBM	Caudate (basal ganglia)	Wald ratio	1.46215e-18	0.190858	0.131938	0.276091	4016	90	TRUE	0.55035	FALSE
STMN3	nonGBM	Caudate (basal ganglia)	Wald ratio	1.64502e-05	0.393524	0.25746	0.601496	4015	94	TRUE	0.266718	FALSE
STMN3	All	Cerebellar Hemisphere	Wald ratio	5.10673e-17	0.408152	0.331011	0.50327	4022	97	TRUE	0.0537169	FALSE
STMN3	GBM	Cerebellar Hemisphere	Wald ratio	2.73308e-19	0.339287	0.267976	0.429575	4015	97	TRUE	0.084465	FALSE
STMN3	nonGBM	Cerebellar Hemisphere	Wald ratio	1.41537e-05	0.54838	0.418107	0.719244	4014	91	TRUE	0.025563	TRUE
STMN3	All	Cerebellum	Wald ratio	2.0842e-11	0.503379	0.411802	0.615321	4023	88	TRUE	0.0194512	TRUE
STMN3	GBM	Cerebellum	Wald ratio	9.57468e-10	0.49317	0.393203	0.618553	4016	86	TRUE	0.0208747	TRUE
STMN3	nonGBM	Cerebellum	Wald ratio	1.48216e-07	0.493328	0.379033	0.642088	4015	100	TRUE	0.0209675	TRUE
STMN3	All	Cortex	Wald ratio	2.21085e-10	0.328041	0.232497	0.462848	4022	95	TRUE	0.29258	FALSE
STMN3	GBM	Cortex	Wald ratio	3.74279e-08	0.33618	0.228002	0.495684	4015	95	TRUE	0.286394	FALSE
STMN3	nonGBM	Cortex	Wald ratio	1.18069e-07	0.294537	0.187366	0.463008	4014	98	TRUE	0.331697	FALSE
STMN3	All	Frontal Cortex (BA9)	Wald ratio	2.21085e-10	0.316441	0.221796	0.451473	4023	54	TRUE	0.371666	FALSE
STMN3	GBM	Frontal Cortex (BA9)	Wald ratio	3.74279e-08	0.324549	0.21737	0.484575	4016	55	TRUE	0.36498	FALSE
STMN3	nonGBM	Frontal Cortex (BA9)	Wald ratio	1.18069e-07	0.283135	0.1775	0.451635	4015	99	TRUE	0.413502	FALSE
STMN3	All	Nucleus accumbens (basal ganglia)	Wald ratio	3.6136e-17	0.189291	0.128516	0.278807	4023	95	TRUE	0.579685	FALSE
STMN3	GBM	Nucleus accumbens (basal ganglia)	Wald ratio	1.53752e-19	0.133004	0.085891	0.205958	4016	95	TRUE	0.742578	FALSE
STMN3	nonGBM	Nucleus accumbens (basal ganglia)	Wald ratio	1.69703e-05	0.332552	0.201368	0.5492	4015	77	TRUE	0.373417	FALSE
STMN3	All	Putamen (basal ganglia)	Wald ratio	2.21085e-10	0.406634	0.307966	0.536914	4017	87	TRUE	0.195371	FALSE
STMN3	GBM	Putamen (basal ganglia)	Wald ratio	3.74279e-08	0.414759	0.303149	0.567461	4010	86	TRUE	0.191133	FALSE
STMN3	nonGBM	Putamen (basal ganglia)	Wald ratio	1.18069e-07	0.372761	0.258723	0.537064	4009	99	TRUE	0.222341	FALSE
STMN3	All	Spinal cord (cervical c-1)	Wald ratio	0.157643	1.31502	0.899424	1.92264	3995	1	TRUE	0.225936	FALSE
STMN3	GBM	Spinal cord (cervical c-1)	Wald ratio	0.169658	1.35102	0.879385	2.07561	3989	2	TRUE	0.230745	FALSE
STMN3	nonGBM	Spinal cord (cervical c-1)	Wald ratio	0.146911	1.45385	0.876834	2.41059	3987	2	TRUE	0.244394	FALSE
STMN3	All	Substantia nigra	Wald ratio	0.307414	0.816266	0.552739	1.20543	4005	32	TRUE	0.396028	FALSE
STMN3	GBM	Substantia nigra	Wald ratio	0.355888	0.814829	0.527548	1.25855	3998	40	TRUE	0.396685	FALSE
STMN3	nonGBM	Substantia nigra	Wald ratio	0.650034	0.889982	0.537914	1.47248	3997	13	TRUE	0.373795	FALSE
TP53	All	Amygdala	Wald ratio	0.831544	0.97361	0.760964	1.24568	3129	37	TRUE	0.00844975	TRUE
TP53	GBM	Amygdala	Wald ratio	0.995213	0.999153	0.757535	1.31784	3120	34	TRUE	0.00792296	TRUE
TP53	nonGBM	Amygdala	Wald ratio	0.92728	1.01607	0.721519	1.43086	3122	31	TRUE	0.00822192	TRUE
TP53	All	Anterior cingulate Cortex (BA24)	Wald ratio	0.676343	0.933706	0.676619	1.28847	3143	12	TRUE	0.100891	FALSE
TP53	GBM	Anterior cingulate Cortex (BA24)	Wald ratio	0.503514	0.883648	0.615015	1.26962	3134	12	TRUE	0.108414	FALSE
TP53	nonGBM	Anterior cingulate Cortex (BA24)	Wald ratio	0.637064	1.10892	0.721727	1.70384	3136	11	TRUE	0.10564	FALSE
TP53	All	Caudate (basal ganglia)	Wald ratio	0.766912	0.952562	0.690765	1.31358	3175	4	TRUE	0.126805	FALSE
TP53	GBM	Caudate (basal ganglia)	Wald ratio	0.171336	0.733626	0.470677	1.14347	3166	5	TRUE	0.167833	FALSE
TP53	nonGBM	Caudate (basal ganglia)	Wald ratio	0.671788	0.89343	0.530479	1.50471	3168	5	TRUE	0.135099	FALSE
TP53	All	Cerebellar Hemisphere	Wald ratio	0.676343	0.944179	0.720997	1.23645	3172	6	TRUE	0.0728378	FALSE
TP53	GBM	Cerebellar Hemisphere	Wald ratio	0.503514	0.901603	0.665604	1.22128	3163	9	TRUE	0.0791808	FALSE
TP53	nonGBM	Cerebellar Hemisphere	Wald ratio	0.637064	1.09043	0.761034	1.56241	3165	7	TRUE	0.0768336	FALSE
TP53	All	Cortex	Wald ratio	0.976007	1.00535	0.710275	1.423	3175	7	TRUE	0.136492	FALSE
TP53	GBM	Cortex	Wald ratio	0.701736	1.10072	0.67358	1.79871	3166	8	TRUE	0.15088	FALSE
TP53	nonGBM	Cortex	Wald ratio	0.845384	0.944301	0.530827	1.67984	3168	8	TRUE	0.144609	FALSE
TP53	All	Frontal Cortex (BA9)	Wald ratio	0.121166	1.25011	0.942643	1.65787	3170	12	TRUE	0.253985	FALSE
TP53	GBM	Frontal Cortex (BA9)	Wald ratio	0.222767	1.22327	0.884752	1.6913	3161	11	TRUE	0.247288	FALSE
TP53	nonGBM	Frontal Cortex (BA9)	Wald ratio	0.0911951	1.39136	0.948413	2.04119	3163	11	TRUE	0.286175	FALSE
TP53	All	Hippocampus	Wald ratio	0.143504	0.861475	0.705469	1.05198	3178	4	TRUE	0.0340006	TRUE
TP53	GBM	Hippocampus	Wald ratio	0.36146	0.899559	0.716635	1.12918	3169	6	TRUE	0.0302686	TRUE
TP53	nonGBM	Hippocampus	Wald ratio	0.0924178	0.797802	0.613237	1.03791	3171	5	TRUE	0.0410117	TRUE
TP53	All	Nucleus accumbens (basal ganglia)	Wald ratio	0.547736	0.904584	0.652313	1.25442	3178	8	TRUE	0.062984	FALSE
TP53	GBM	Nucleus accumbens (basal ganglia)	Wald ratio	0.454798	0.868682	0.600534	1.25656	3169	9	TRUE	0.067687	FALSE
TP53	nonGBM	Nucleus accumbens (basal ganglia)	Wald ratio	0.701098	0.918058	0.593297	1.42059	3171	9	TRUE	0.0612554	FALSE
TP53	All	Putamen (basal ganglia)	Wald ratio	0.917659	0.979247	0.657999	1.45734	3175	9	TRUE	0.132101	FALSE
TP53	GBM	Putamen (basal ganglia)	Wald ratio	0.356165	0.807425	0.512588	1.27185	3166	9	TRUE	0.162041	FALSE
TP53	nonGBM	Putamen (basal ganglia)	Wald ratio	0.370038	1.26813	0.754386	2.13175	3168	9	TRUE	0.165716	FALSE
TP53	All	Spinal cord (cervical c-1)	Wald ratio	0.0638152	0.871741	0.75396	1.00792	3130	11	TRUE	0.0252256	TRUE
TP53	GBM	Spinal cord (cervical c-1)	Wald ratio	0.0705591	0.859996	0.730294	1.01273	3122	13	TRUE	0.0264241	TRUE
TP53	nonGBM	Spinal cord (cervical c-1)	Wald ratio	0.1726	0.87164	0.715482	1.06188	3123	11	TRUE	0.0248264	TRUE
TP53	All	Substantia nigra	Wald ratio	0.139406	0.789323	0.57677	1.08021	3155	4	TRUE	0.107746	FALSE
TP53	GBM	Substantia nigra	Wald ratio	0.255338	0.816072	0.574946	1.15832	3146	5	TRUE	0.103193	FALSE
TP53	nonGBM	Substantia nigra	Wald ratio	0.119714	0.724803	0.48322	1.08716	3148	6	TRUE	0.119851	FALSE

## Sheet: Table 3b
Supplementary Table 3b			Amount of results which had varying degrees of evidence: MR evidence (met the threshold of P < 7.30E-6), coloc evidence (H4 >= 80%) and Steiger evidence (Steiger flag is TRUE); breakdown count by tissue. Sample sizes are amount of genotyped samples provided by GTEx v8.
		MR evidence		MR & coloc evidence		MR & coloc & Steiger evidence
Tissue	Sample Size	Count	Percentage	Count	Percentage	Count	Percentage
Amygdala	129	1	0.0153846	0	0	0	0
Anterior cingulate cortex (BA24)	147	5	0.0769231	2	0.047619	0	0
Caudate (basal ganglia)	194	7	0.107692	6	0.142857	0	0
Cerebellar Hemisphere	175	6	0.0923077	5	0.119048	2	0.125
Cerebellum	209	7	0.107692	5	0.119048	3	0.1875
Cortex	205	7	0.107692	7	0.166667	3	0.1875
Frontal Cortex (BA9)	175	7	0.107692	3	0.0714286	2	0.125
Hippocampus	165	4	0.0615385	1	0.0238095	1	0.0625
Hypothalamus	170	2	0.0307692	2	0.047619	2	0.125
Nucleus accumbens (basal ganglia)	202	7	0.107692	4	0.0952381	0	0
Putamen (basal ganglia)	170	8	0.123077	5	0.119048	1	0.0625
Spinal cord (cervical c-1)	126	2	0.0307692	1	0.0238095	1	0.0625
Substantia nigra	114	2	0.0307692	1	0.0238095	1	0.0625

## Sheet: Table 3c
Supplementary Table 3c			Amount of results which had varying degrees of evidence: MR evidence (met the threshold of P < 7.30E-6), coloc evidence (H4 >= 80%) and Steiger evidence (Steiger flag is TRUE); breakdown count by gene.
	MR evidence		MR & coloc evidence		MR & coloc & Steiger evidence
Gene	Count	Percentage	Count	Percentage	Count	Percentage
ABCB6	0	0	0	0	0	0
BAIAP2L2	0	0	0	0	0	0
EGFR	17	0.261538	6	0.142857	1	0.0625
FAM178B	0	0	0	0	0	0
JAK1	12	0.184615	10	0.238095	7	0.4375
MVB12B	0	0	0	0	0	0
PANK4	0	0	0	0	0	0
PICK1	15	0.230769	9	0.214286	6	0.375
PRLR	0	0	0	0	0	0
RETREG2	0	0	0	0	0	0
STMN3	21	0.323077	17	0.404762	2	0.125
TP53	0	0	0	0	0	0

## Sheet: Table 4
Supplementary Table 4			Results from the sensitivity analyses: the Cochran's Q test and Tau-score. Q is the Q statistic from the Cochran's Q test. Q_df is the degrees of freedom, or the amount of tissues minus one. Q_pval is the corresponding P value for the Q test. Tau is the tau-score for tissue specificity.
Gene	Subtype	Q	Q_df	Q_pval	Tau
ABCB6	all	22.3392	3	5.54446e-05	0.487502
ABCB6	gbm	17.5127	3	0.000554291	0.487502
ABCB6	nongbm	5.58168	3	0.133834	0.487502
BAIAP2L2	all	12.177	8	0.143481	0.695969
BAIAP2L2	gbm	24.0073	8	0.00228536	0.695969
BAIAP2L2	nongbm	2.0568	8	0.979221	0.695969
EGFR	all	155.96	12	3.4904e-27	0.384746
EGFR	gbm	162.379	12	1.71937e-28	0.384746
EGFR	nongbm	32.1551	12	0.00130953	0.384746
FAM178B	all	17.1768	8	0.0283197	0.491297
FAM178B	gbm	9.87555	8	0.27387	0.491297
FAM178B	nongbm	12.6991	8	0.122631	0.491297
JAK1	all	32.609	8	7.24225e-05	0.562898
JAK1	gbm	45.6765	8	2.7384e-07	0.562898
JAK1	nongbm	5.03259	8	0.754087	0.562898
MVB12B	all	25.309	12	0.0134248	0.606061
MVB12B	gbm	22.7965	12	0.029504	0.606061
MVB12B	nongbm	23.5947	11	0.0145544	0.579263
PANK4	all	17.0074	11	0.107657	0.680967
PANK4	gbm	13.2543	11	0.277031	0.680967
PANK4	nongbm	10.9145	11	0.450457	0.680967
PICK1	all	31.6276	12	0.00157912	0.783287
PICK1	gbm	39.2718	12	9.49125e-05	0.783287
PICK1	nongbm	10.4219	12	0.578999	0.783287
PRLR	all	8.82207	7	0.265684	0.465473
PRLR	gbm	14.8798	7	0.037572	0.465473
PRLR	nongbm	4.36974	7	0.736341	0.465473
RETREG2	all	17.2596	9	0.0448032	0.484511
RETREG2	gbm	20.9212	9	0.0130051	0.484511
RETREG2	nongbm	8.38187	9	0.496168	0.484511
STMN3	all	83.0324	10	1.27421e-13	0.433039
STMN3	gbm	89.2687	10	7.4781e-15	0.433039
STMN3	nongbm	51.587	10	1.36058e-07	0.433039
TP53	all	7.02439	10	0.72314	0.607738
TP53	gbm	6.3032	10	0.789179	0.607738
TP53	nongbm	10.3993	10	0.406186	0.607738

## Sheet: Table 5
Supplementary Table 5			Z-scores for each SNP in the tissue-specific analysis.
Gene	Tissue	SNP	Z
ABCB6	Amygdala	rs11684531	-3.65485
ABCB6	Anterior cingulate cortex (BA24)	rs2305054	4.7145
ABCB6	Cerebellar hemisphere	rs7577690	-6.2411
ABCB6	Cerebellum	rs6715064	-5.40134
BAIAP2L2	Anterior cingulate cortex (BA24)	rs2012825	-4.17959
BAIAP2L2	Caudate (basal ganglia)	rs113437014	3.77884
BAIAP2L2	Cerebellar hemisphere	rs111758552	3.8025
BAIAP2L2	Cerebellum	rs11705199	4.5323
BAIAP2L2	Frontal cortex (BA9)	rs5756770	3.58415
BAIAP2L2	Hippocampus	rs9610683	4.44182
BAIAP2L2	Hypothalamus	rs4821729	-4.02605
BAIAP2L2	Spinal cord (cervical c-1)	rs190817865	4.04909
BAIAP2L2	Substantia nigra	rs79751681	-3.87373
EGFR	Amygdala	rs193086369	-4.0746
EGFR	Anterior cingulate cortex (BA24)	rs149352678	-4.96144
EGFR	Caudate (basal ganglia)	rs149352678	-5.29523
EGFR	Cerebellar hemisphere	rs149352678	-5.06045
EGFR	Cerebellum	rs76928645	-6.47181
EGFR	Cortex	rs149352678	-7.97963
EGFR	Frontal cortex (BA9)	rs73410456	-5.72861
EGFR	Hippocampus	rs6593201	3.80203
EGFR	Hypothalamus	rs917881	3.7873
EGFR	Nucleus accumbens (basal ganglia)	rs80013346	-3.93724
EGFR	Putamen (basal ganglia)	rs11766623	-4.62896
EGFR	Spinal cord (cervical c-1)	rs1140475	-3.89004
EGFR	Substantia nigra	rs6943639	3.63169
FAM178B	Amygdala	rs11885652	-3.86943
FAM178B	Cerebellar hemisphere	rs56159881	4.32635
FAM178B	Cortex	rs17119656	-5.15525
FAM178B	Frontal cortex (BA9)	rs17119656	-4.91008
FAM178B	Hippocampus	rs28612110	-4.81035
FAM178B	Hypothalamus	rs201677177	-4.06635
FAM178B	Nucleus accumbens (basal ganglia)	rs17119656	-4.18462
FAM178B	Spinal cord (cervical c-1)	rs6706734	-3.89427
FAM178B	Substantia nigra	rs62152900	-4.02992
JAK1	Anterior cingulate cortex (BA24)	rs2310752	3.84391
JAK1	Caudate (basal ganglia)	rs2780899	-4.82547
JAK1	Cerebellar hemisphere	rs2780816	-13.7257
JAK1	Cerebellum	rs2780818	-15.1772
JAK1	Cortex	rs2780818	-9.40725
JAK1	Frontal cortex (BA9)	rs2230588	-7.62799
JAK1	Hippocampus	rs75817237	4.00808
JAK1	Nucleus accumbens (basal ganglia)	rs2780899	-4.63105
JAK1	Putamen (basal ganglia)	rs2780816	-4.15299
MVB12B	Amygdala	rs57023212	-3.75073
MVB12B	Anterior cingulate cortex (BA24)	rs4369083	3.91299
MVB12B	Caudate (basal ganglia)	rs10117023	3.92841
MVB12B	Cerebellar hemisphere	rs10122532	-4.04258
MVB12B	Cerebellum	rs77112238	-5.09091
MVB12B	Cortex	rs77112238	-4.59673
MVB12B	Frontal cortex (BA9)	rs59927273	-5.19309
MVB12B	Hippocampus	rs12005972	3.76739
MVB12B	Hypothalamus	rs116901555	-3.89739
MVB12B	Nucleus accumbens (basal ganglia)	rs10122788	5.12835
MVB12B	Putamen (basal ganglia)	rs10122788	4.17072
MVB12B	Spinal cord (cervical c-1)	rs13297553	-4.15039
MVB12B	Substantia nigra	rs75477022	4.20668
PANK4	Putamen (basal ganglia)	rs11580403	-4.51119
PANK4	Caudate (basal ganglia)	rs116800401	4.34233
PANK4	Cerebellum	rs4648380	-3.63187
PANK4	Anterior cingulate cortex (BA24)	rs2494596	-3.92647
PANK4	Spinal cord (cervical c-1)	rs2500302	3.71786
PANK4	Nucleus accumbens (basal ganglia)	rs115294334	3.67513
PANK4	Cerebellar hemisphere	rs3001346	-3.94533
PANK4	Frontal cortex (BA9)	rs2236396	-4.85539
PANK4	Amygdala	rs75596555	-4.0293
PANK4	Hypothalamus	rs79138682	3.94366
PANK4	Hippocampus	rs2483247	4.54957
PANK4	Substantia nigra	rs2494633	4.24933
PICK1	Amygdala	rs2076371	-4.79887
PICK1	Anterior cingulate cortex (BA24)	rs140112498	4.07418
PICK1	Caudate (basal ganglia)	rs742396	-5.76658
PICK1	Cerebellar hemisphere	rs968745	3.66556
PICK1	Cerebellum	rs28617209	-5.12779
PICK1	Cortex	rs5995399	4.39208
PICK1	Frontal cortex (BA9)	rs5750540	4.1452
PICK1	Hippocampus	rs742396	-9.1639
PICK1	Hypothalamus	rs2018980	-7.45547
PICK1	Nucleus accumbens (basal ganglia)	rs2018980	-4.13256
PICK1	Putamen (basal ganglia)	rs1004764	-9.37308
PICK1	Spinal cord (cervical c-1)	rs742396	-13.4443
PICK1	Substantia nigra	rs2018980	-7.07279
PRLR	Amygdala	rs184438576	-3.61863
PRLR	Caudate (basal ganglia)	rs2047738	9.03263
PRLR	Cortex	rs115045882	-3.55558
PRLR	Hippocampus	rs10461952	-3.67004
PRLR	Hypothalamus	rs149371129	4.13072
PRLR	Nucleus accumbens (basal ganglia)	rs10058356	7.87807
PRLR	Putamen (basal ganglia)	rs2047739	7.32016
PRLR	Substantia nigra	rs11747398	-3.6559
RETREG2	Amygdala	rs71429274	4.04737
RETREG2	Anterior cingulate cortex (BA24)	rs60038034	-3.63083
RETREG2	Caudate (basal ganglia)	rs10178930	3.57184
RETREG2	Cerebellar hemisphere	rs7577690	-9.92508
RETREG2	Cerebellum	rs6715064	-12.1727
RETREG2	Cortex	rs1043160	3.95754
RETREG2	Frontal cortex (BA9)	rs62191852	-4.35834
RETREG2	Hypothalamus	rs11891607	-4.08396
RETREG2	Putamen (basal ganglia)	rs35580243	-4.52968
RETREG2	Spinal cord (cervical c-1)	rs13029742	-4.61586
STMN3	Amygdala	rs10427462	4.79245
STMN3	Anterior cingulate cortex (BA24)	rs6423444	4.30879
STMN3	Caudate (basal ganglia)	rs2777941	-6.54547
STMN3	Cerebellar hemisphere	rs2236506	-8.24241
STMN3	Cerebellum	rs6062470	-7.666
STMN3	Cortex	rs6423444	7.0831
STMN3	Frontal cortex (BA9)	rs6423444	4.97355
STMN3	Nucleus accumbens (basal ganglia)	rs3787092	-4.5125
STMN3	Putamen (basal ganglia)	rs6423444	6.16636
STMN3	Spinal cord (cervical c-1)	rs77164088	3.61777
STMN3	Substantia nigra	rs142614687	4.04024
TP53	Amygdala	rs150601128	-4.51598
TP53	Anterior cingulate cortex (BA24)	rs533433534	-4.47512
TP53	Caudate (basal ganglia)	rs307627	-4.17706
TP53	Cerebellar hemisphere	rs533433534	-3.85478
TP53	Cortex	rs218688	3.83158
TP53	Frontal cortex (BA9)	rs74336587	4.0959
TP53	Hippocampus	rs150181061	-3.99819
TP53	Nucleus accumbens (basal ganglia)	rs111306201	-3.8842
TP53	Putamen (basal ganglia)	rs56217607	3.79944
TP53	Spinal cord (cervical c-1)	rs192128580	-3.91995
TP53	Substantia nigra	rs117739537	3.64816
